# Supplementary material for: ﻿Molecular and morphological identification of larvae of Carangidae (Teleostei, Carangiformes) species from southern Gulf of California
Source: Zookeys. 2024 Sep 16;1212:195–215. doi: 10.3897/zookeys.1212.118644 (PMC11420543; doi:10.3897/zookeys.1212.118644)
Supplement: XML Treatment for Caranx [file zookeys.1212.118644-treatment1.xml]

<!DOCTYPE tp:taxon-treatment
  PUBLIC "-//TaxonX//DTD Taxonomic Treatment Publishing DTD v0 20100105//EN" "tax-treatment-NSO.dtd">
<tp:taxon-treatment xmlns:tp="http://www.plazi.org/taxpub"><tp:treatment-meta><kwd-group><label>Taxon classification</label><kwd>
                <named-content content-type="kingdom">Animalia</named-content>
              </kwd><kwd>
                <named-content content-type="order">Perciformes</named-content>
              </kwd><kwd>
                <named-content content-type="family">Carangidae</named-content>
              </kwd></kwd-group><mixed-citation publication-type="journal"><person-group><name><surname>Silva-Segundo</surname><given-names>Claudia A.</given-names></name><name><surname>Funes-Rodríguez</surname><given-names>René</given-names></name><name><surname>Anaya-Godínez</surname><given-names>Eduardo</given-names></name><name><surname>Gómez-Gutiérrez</surname><given-names>Jaime</given-names></name></person-group><article-title>﻿Molecular and morphological identification of larvae of <tp:taxon-name><tp:taxon-name-part taxon-name-part-type="family">Carangidae</tp:taxon-name-part></tp:taxon-name> (<tp:taxon-name><tp:taxon-name-part taxon-name-part-type="subclass">Teleostei</tp:taxon-name-part></tp:taxon-name>, <tp:taxon-name><tp:taxon-name-part taxon-name-part-type="order">Carangiformes</tp:taxon-name-part></tp:taxon-name>) species from southern Gulf of California</article-title><source>Zookeys</source><day>16</day><month>09</month><year>2024</year><volume>1212</volume><fpage>195</fpage><lpage>215</lpage><pub-id pub-id-type="doi">10.3897/zookeys.1212.118644</pub-id></mixed-citation></tp:treatment-meta><tp:nomenclature><label>﻿Genus</label><tp:taxon-name>
              <object-id xmlns:xlink="http://www.w3.org/1999/xlink" content-type="arpha" xlink:type="simple">D8D1D780-9C9D-5BD4-A06F-224166D311C1</object-id>
              <tp:taxon-name-part taxon-name-part-type="genus" reg="Caranx">Caranx</tp:taxon-name-part>
            </tp:taxon-name><tp:taxon-authority>Lacepède, 1801</tp:taxon-authority><tp:nomenclature-citation-list><tp:nomenclature-citation><tp:taxon-name>
                  <tp:taxon-name-part taxon-name-part-type="genus" reg="Caranx">Caranx</tp:taxon-name-part>
                  <tp:taxon-name-part taxon-name-part-type="species" reg="caballus">caballus</tp:taxon-name-part>
                </tp:taxon-name><comment>Günther, 1868</comment></tp:nomenclature-citation></tp:nomenclature-citation-list></tp:nomenclature><tp:treatment-sec sec-type="material" id="SECID0ENRBG"><title>Material examined.</title><p>Eight larvae identified as <italic><tp:taxon-name><tp:taxon-name-part taxon-name-part-type="genus" reg="Caranx">C.</tp:taxon-name-part><tp:taxon-name-part taxon-name-part-type="species" reg="caballus">caballus</tp:taxon-name-part></tp:taxon-name></italic>. Seven in preflexion stage (2.0–3.2 mm) and one in flexion (3.7 mm). Myomeres 25 (10 precaudal and 15 caudal). Dorsal and anal fin not developed in preflexion and flexion stages. Meristic data for <italic><tp:taxon-name><tp:taxon-name-part taxon-name-part-type="genus" reg="Caranx">Caranx</tp:taxon-name-part><tp:taxon-name-part taxon-name-part-type="species" reg="caballus">caballus</tp:taxon-name-part></tp:taxon-name></italic> larvae reported by <xref ref-type="bibr" rid="B36">Watson et al. (1996)</xref>: 10 precaudal vertebrae and 15 caudal (25 total); number of fin spines and rays, dorsal VIII + I, 21–25, and anal II + I, 17–24.</p></tp:treatment-sec><tp:treatment-sec sec-type="Preflexion larvae 2.5 mm total length" id="SECID0ENSBG"><title>Preflexion larvae 2.5 mm total length.</title><p><bold>(Fig. <xref ref-type="fig" rid="F3">3A</xref>)</bold> Body slender, second spine at preopercular angle large. <bold><italic>Pigmentation</italic></bold>: lower jaw with pigment; upper edge of gut; small dorsal pigment between third and fifth myomeres, large pigments between 9–12 myomeres; in lateral midline between myomeres 12–15; ventrally, one posterior to cleithral symphysis, central portion of gut, one close to anus, and postanal series from the second postanal myomere to notochord. Pattern of pigments present in larvae &lt;3.7 mm.</p><fig id="F3" position="float" orientation="portrait"><object-id xmlns:xlink="http://www.w3.org/1999/xlink" content-type="doi" xlink:type="simple">10.3897/zookeys.1212.118644.figure3</object-id><object-id xmlns:xlink="http://www.w3.org/1999/xlink" content-type="arpha" xlink:type="simple">BE57C5A1-6A23-5772-A4C7-4A63A1B00099</object-id><label>Figure 3.</label><caption><p>First larval stages of <italic><tp:taxon-name><tp:taxon-name-part taxon-name-part-type="genus" reg="Caranx">Caranx</tp:taxon-name-part><tp:taxon-name-part taxon-name-part-type="species" reg="caballus">caballus</tp:taxon-name-part></tp:taxon-name></italic><bold>A</bold> preflexion, 2.5 mm <bold>B</bold> preflexion, 3.2 mm <bold>C</bold> flexion, 3.7 mm total length.</p></caption><graphic xmlns:xlink="http://www.w3.org/1999/xlink" xlink:href="zookeys-1212-195_article-118644__-g003.jpg" position="float" orientation="portrait" xlink:type="simple" id="oo_1134971.jpg"><uri content-type="original_file" xlink:type="simple">https://binary.pensoft.net/fig/1134971</uri></graphic></fig></tp:treatment-sec><tp:treatment-sec sec-type="Preflexion larvae 3.2 mm" id="SECID0E2TBG"><title>Preflexion larvae 3.2 mm.</title><p><bold>(Fig. <xref ref-type="fig" rid="F3">3B</xref>)</bold> Deeper body with broad crest from parietal to supraoccipital region, which is not high. Two robust preopercular spines at preopercular angle. <bold><italic>Pigmentation</italic></bold>: Three pigments on parietal and supraoccipital region; internal pigment on brain and upper margin of gut (swim bladder and terminal section).</p></tp:treatment-sec><tp:treatment-sec sec-type="Flexion larvae 3.7 mm" id="SECID0ELUBG"><title>Flexion larvae 3.7 mm.</title><p><bold>(Fig. <xref ref-type="fig" rid="F3">3C</xref>)</bold> Slightly higher supraoccipital crest and one pair of pterotic and supracleithral spines. Preopercular spines long and robust at the base; thin at ends. <bold><italic>Pigmentation</italic></bold>: Pigments scattered over lower jaw tip and chin; over head, from eye (upper edge) to supraoccipital region; ventrally, between lower jaw angle and cleithra; upper margin of gut completely pigmented, like ventral margin and central part (lateral view); on trunk, dispersed from dorsal pteryogyophores to lateral midline, with internal pigments between lateral midline and dorsum. Pattern consistently matches original larvae of <italic><tp:taxon-name><tp:taxon-name-part taxon-name-part-type="genus" reg="Caranx">Caranx</tp:taxon-name-part><tp:taxon-name-part taxon-name-part-type="species" reg="caballus">caballus</tp:taxon-name-part></tp:taxon-name></italic> (<xref ref-type="bibr" rid="B33">Sumida et al. 1985</xref>).</p></tp:treatment-sec><tp:treatment-sec sec-type="description" id="SECID0EKVBG"><title>Main characters.</title><p>Dorsal pigment located between myomeres 3–5, strong pigmentation between myomeres 9–12; in lateral midline between myomeres 12–15 and three ventral pigments (posterior to cleithral symphysis, central portion of gut, and close to anus) followed by postanal series from 2<sup>nd</sup> postanal myomere to notochord.</p></tp:treatment-sec><ref-list><ref id="B36"><mixed-citation xmlns:xlink="http://www.w3.org/1999/xlink" xlink:type="simple"><person-group><name name-style="western"><surname>Watson</surname><given-names>W</given-names></name><name name-style="western"><surname>Charter</surname><given-names>SR</given-names></name><name name-style="western"><surname>Moser</surname><given-names>HG</given-names></name><name name-style="western"><surname>Ambrose</surname><given-names>DA</given-names></name><name name-style="western"><surname>Sandknop</surname><given-names>EM</given-names></name></person-group> (<year>1996</year>) <article-title><tp:taxon-name><tp:taxon-name-part taxon-name-part-type="family">Carangidae</tp:taxon-name-part></tp:taxon-name>: Jacks.</article-title> In: <person-group><name name-style="western"><surname>Moser</surname><given-names>HG</given-names></name></person-group> (<role>Ed.</role>) <issue-title>The early stages of fishes in the California Current region.</issue-title><source>California Cooperative Oceanic Fisheries Investigations. Atlas No. 33. La Jolla, California: Marine Life Research Program, Scripps Institution of Oceanography</source>, <fpage>914</fpage>–<lpage>953</lpage>.</mixed-citation></ref><ref id="B33"><mixed-citation xmlns:xlink="http://www.w3.org/1999/xlink" xlink:type="simple"><person-group><name name-style="western"><surname>Sumida</surname><given-names>BY</given-names></name><name name-style="western"><surname>Moser</surname><given-names>HG</given-names></name><name name-style="western"><surname>Ahlstrom</surname><given-names>EH</given-names></name></person-group> (<year>1985</year>) <article-title>Descriptions of larvae of California yellowtail, <italic><tp:taxon-name><tp:taxon-name-part taxon-name-part-type="genus">Seriola</tp:taxon-name-part><tp:taxon-name-part taxon-name-part-type="species">lalandi</tp:taxon-name-part></tp:taxon-name></italic>, and three other carangids from the eastern tropical Pacific: <italic><tp:taxon-name><tp:taxon-name-part taxon-name-part-type="genus">Chloroscombrus</tp:taxon-name-part><tp:taxon-name-part taxon-name-part-type="species">orqueta</tp:taxon-name-part></tp:taxon-name></italic>, <italic><tp:taxon-name><tp:taxon-name-part taxon-name-part-type="genus">Caranx</tp:taxon-name-part><tp:taxon-name-part taxon-name-part-type="species">caballus</tp:taxon-name-part></tp:taxon-name></italic>, and <italic><tp:taxon-name><tp:taxon-name-part taxon-name-part-type="genus">Caranx</tp:taxon-name-part><tp:taxon-name-part taxon-name-part-type="species">sexfasciatus</tp:taxon-name-part></tp:taxon-name></italic>.</article-title><source>California Cooperative Oceanic Fisheries Investigation Report</source><volume>26</volume>: <fpage>139</fpage>–<lpage>159</lpage>.</mixed-citation></ref></ref-list></tp:taxon-treatment>
