# Supplementary material for: ﻿Molecular and morphological identification of larvae of Carangidae (Teleostei, Carangiformes) species from southern Gulf of California
Source: Zookeys. 2024 Sep 16;1212:195–215. doi: 10.3897/zookeys.1212.118644 (PMC11420543; doi:10.3897/zookeys.1212.118644)
Supplement: XML Treatment for Caranx caninus [file zookeys.1212.118644-treatment2.xml]

<!DOCTYPE tp:taxon-treatment
  PUBLIC "-//TaxonX//DTD Taxonomic Treatment Publishing DTD v0 20100105//EN" "tax-treatment-NSO.dtd">
<tp:taxon-treatment xmlns:tp="http://www.plazi.org/taxpub"><tp:treatment-meta><kwd-group><label>Taxon classification</label><kwd>
                <named-content content-type="kingdom">Animalia</named-content>
              </kwd><kwd>
                <named-content content-type="order">Perciformes</named-content>
              </kwd><kwd>
                <named-content content-type="family">Carangidae</named-content>
              </kwd></kwd-group><mixed-citation publication-type="journal"><person-group><name><surname>Silva-Segundo</surname><given-names>Claudia A.</given-names></name><name><surname>Funes-Rodríguez</surname><given-names>René</given-names></name><name><surname>Anaya-Godínez</surname><given-names>Eduardo</given-names></name><name><surname>Gómez-Gutiérrez</surname><given-names>Jaime</given-names></name></person-group><article-title>﻿Molecular and morphological identification of larvae of <tp:taxon-name><tp:taxon-name-part taxon-name-part-type="family">Carangidae</tp:taxon-name-part></tp:taxon-name> (<tp:taxon-name><tp:taxon-name-part taxon-name-part-type="subclass">Teleostei</tp:taxon-name-part></tp:taxon-name>, <tp:taxon-name><tp:taxon-name-part taxon-name-part-type="order">Carangiformes</tp:taxon-name-part></tp:taxon-name>) species from southern Gulf of California</article-title><source>Zookeys</source><day>16</day><month>09</month><year>2024</year><volume>1212</volume><fpage>195</fpage><lpage>215</lpage><pub-id pub-id-type="doi">10.3897/zookeys.1212.118644</pub-id></mixed-citation></tp:treatment-meta><tp:nomenclature><label>﻿</label><tp:taxon-name>
              <object-id xmlns:xlink="http://www.w3.org/1999/xlink" content-type="arpha" xlink:type="simple">76B4402E-BA8E-53D8-8F48-E643BFC0C2D3</object-id>
              <tp:taxon-name-part taxon-name-part-type="genus" reg="Caranx">Caranx</tp:taxon-name-part>
              <tp:taxon-name-part taxon-name-part-type="species" reg="caninus">caninus</tp:taxon-name-part>
            </tp:taxon-name><tp:taxon-authority>Günther, 1867</tp:taxon-authority></tp:nomenclature><tp:treatment-sec sec-type="material" id="SECID0EWWBG"><title>Material examined.</title><p>Eighteen specimens of <italic><tp:taxon-name><tp:taxon-name-part taxon-name-part-type="genus" reg="Caranx">C.</tp:taxon-name-part><tp:taxon-name-part taxon-name-part-type="species" reg="caninus">caninus</tp:taxon-name-part></tp:taxon-name></italic>, 12 in preflexion and 6 in flexion, from 2.5 mm to 4.1 mm total length. Myomeres 24 (10 precaudal and 14 caudal). Fin elements not developed. Meristic data for <italic><tp:taxon-name><tp:taxon-name-part taxon-name-part-type="genus" reg="Caranx">C.</tp:taxon-name-part><tp:taxon-name-part taxon-name-part-type="species" reg="caninus">caninus</tp:taxon-name-part></tp:taxon-name></italic> larvae reported in <xref ref-type="bibr" rid="B36">Watson et al. (1996)</xref>: 10 precaudal vertebrae and 14 caudal (24 total); number of fin spines and rays, dorsal VII-VIII + I, 18–23, and anal II + I, 18–21.</p></tp:treatment-sec><tp:treatment-sec sec-type="Preflexion larvae 2.5 mm total length" id="SECID0EWXBG"><title>Preflexion larvae 2.5 mm total length.</title><p><bold>(Fig. <xref ref-type="fig" rid="F4">4A</xref>)</bold> Small supraocular crest, five spines on preopercular edge (third and fourth longer and more robust than others). <bold><italic>Pigmentation</italic></bold>: Pigments on tip of lower jaw; mandibular angle and branchiostegal membrane; intensified on upper margin of gut over swim bladder, several on ventral margin of gut coil, one on terminal section anterior to anus, heavier and extended in larger sizes. Dorsal and ventral pigment series between myomeres 12–15, followed by small pigments until notochordal tip, three of which appear on lower lobe of caudal fin primordium.</p><fig id="F4" position="float" orientation="portrait"><object-id xmlns:xlink="http://www.w3.org/1999/xlink" content-type="doi" xlink:type="simple">10.3897/zookeys.1212.118644.figure4</object-id><object-id xmlns:xlink="http://www.w3.org/1999/xlink" content-type="arpha" xlink:type="simple">AF89AB2A-DAC7-546F-A64E-A43D389A1489</object-id><label>Figure 4.</label><caption><p>First larval stages of <italic><tp:taxon-name><tp:taxon-name-part taxon-name-part-type="genus" reg="Caranx">Caranx</tp:taxon-name-part><tp:taxon-name-part taxon-name-part-type="species" reg="caninus">caninus</tp:taxon-name-part></tp:taxon-name></italic><bold>A</bold> preflexion, 2.5 mm <bold>B</bold> preflexion, 3.2 mm <bold>C</bold> preflexion, 3.4 mm <bold>D</bold> flexion, 4.1 mm total length.</p></caption><graphic xmlns:xlink="http://www.w3.org/1999/xlink" xlink:href="zookeys-1212-195_article-118644__-g004.jpg" position="float" orientation="portrait" xlink:type="simple" id="oo_1134972.jpg"><uri content-type="original_file" xlink:type="simple">https://binary.pensoft.net/fig/1134972</uri></graphic></fig></tp:treatment-sec><tp:treatment-sec sec-type="Preflexion larvae 3.2 mm" id="SECID0EGZBG"><title>Preflexion larvae 3.2 mm.</title><p><bold>(Fig. <xref ref-type="fig" rid="F4">4B</xref>)</bold> Head slightly deeper, with supraoccipital crest short and slightly raised base, preopercular spines more elongated and supraocular ridge with crescent tip. <bold><italic>Pigmentation</italic></bold>: Pigments above head, on midbrain; dorsal and ventral dispersed between myomeres 12–17; on upper edge of gut sparse, but heavy on dorsal swim bladder.</p></tp:treatment-sec><tp:treatment-sec sec-type="Preflexion larvae 3.4 mm" id="SECID0EWZBG"><title>Preflexion larvae 3.4 mm.</title><p><bold>(Fig. <xref ref-type="fig" rid="F4">4C</xref>)</bold> Head and trunk deeper, supraocular ridge larger with pronounced tip, preopercular spines thin, elongated and more pronounced in angle. <bold><italic>Pigmentation</italic></bold>: Pigments increasing on head compared to smaller sizes; supraoccipital crest pigmented; on chin; in branchiostegal membrane and rays; on upper edge of gut disperse, but heavy and intense on lower margin, marked at level of anus; on trunk (dorsally); above lateral midline (myomeres 3–5), and another series in myomeres 13–18 strongly pigmented and widespread from dorsal to anal pterygiophores; and ventral series of small pigments in caudal region, one on lower lobe of caudal fin fold, and three at lower margin of notochordal tip.</p></tp:treatment-sec><tp:treatment-sec sec-type="Flexion larvae 4.1 mm" id="SECID0EG1BG"><title>Flexion larvae 4.1 mm.</title><p><bold>(Fig. <xref ref-type="fig" rid="F4">4D</xref>)</bold> Deeper body compared with smaller sizes, with supraoccipital crest extended between frontal to occipital area, with serrated edge. Supraocular crest comparatively high tip, and preopercular spines thinner and elongated, mainly in the preopercular angle. <bold><italic>Pigmentation</italic></bold>: More pigments in jaws; on branchiostegal rays; over brain and crest; in upper and ventral gut margin, and in most of trunk (including some on lateral midline); except in central (myomeres 9–12) and caudal region without pigmentation.</p></tp:treatment-sec><tp:treatment-sec sec-type="description" id="SECID0EW1BG"><title>Main characters.</title><p>Pigmentation on dorsal and ventral series between myomeres 12–15; gut, several on ventral margin of gut coil, one on terminal gut section anterior to anus; and pigmented supraoccipital crest in larvae &gt; 3.4 mm.</p></tp:treatment-sec><ref-list><ref id="B36"><mixed-citation xmlns:xlink="http://www.w3.org/1999/xlink" xlink:type="simple"><person-group><name name-style="western"><surname>Watson</surname><given-names>W</given-names></name><name name-style="western"><surname>Charter</surname><given-names>SR</given-names></name><name name-style="western"><surname>Moser</surname><given-names>HG</given-names></name><name name-style="western"><surname>Ambrose</surname><given-names>DA</given-names></name><name name-style="western"><surname>Sandknop</surname><given-names>EM</given-names></name></person-group> (<year>1996</year>) <article-title><tp:taxon-name><tp:taxon-name-part taxon-name-part-type="family">Carangidae</tp:taxon-name-part></tp:taxon-name>: Jacks.</article-title> In: <person-group><name name-style="western"><surname>Moser</surname><given-names>HG</given-names></name></person-group> (<role>Ed.</role>) <issue-title>The early stages of fishes in the California Current region.</issue-title><source>California Cooperative Oceanic Fisheries Investigations. Atlas No. 33. La Jolla, California: Marine Life Research Program, Scripps Institution of Oceanography</source>, <fpage>914</fpage>–<lpage>953</lpage>.</mixed-citation></ref></ref-list></tp:taxon-treatment>
