# Supplementary material for: ﻿Molecular and morphological identification of larvae of Carangidae (Teleostei, Carangiformes) species from southern Gulf of California
Source: Zookeys. 2024 Sep 16;1212:195–215. doi: 10.3897/zookeys.1212.118644 (PMC11420543; doi:10.3897/zookeys.1212.118644)
Supplement: XML Treatment for Caranx sexfasciatus [file zookeys.1212.118644-treatment3.xml]

<!DOCTYPE tp:taxon-treatment
  PUBLIC "-//TaxonX//DTD Taxonomic Treatment Publishing DTD v0 20100105//EN" "tax-treatment-NSO.dtd">
<tp:taxon-treatment xmlns:tp="http://www.plazi.org/taxpub"><tp:treatment-meta><kwd-group><label>Taxon classification</label><kwd>
                <named-content content-type="kingdom">Animalia</named-content>
              </kwd><kwd>
                <named-content content-type="order">Perciformes</named-content>
              </kwd><kwd>
                <named-content content-type="family">Carangidae</named-content>
              </kwd></kwd-group><mixed-citation publication-type="journal"><person-group><name><surname>Silva-Segundo</surname><given-names>Claudia A.</given-names></name><name><surname>Funes-Rodríguez</surname><given-names>René</given-names></name><name><surname>Anaya-Godínez</surname><given-names>Eduardo</given-names></name><name><surname>Gómez-Gutiérrez</surname><given-names>Jaime</given-names></name></person-group><article-title>﻿Molecular and morphological identification of larvae of <tp:taxon-name><tp:taxon-name-part taxon-name-part-type="family">Carangidae</tp:taxon-name-part></tp:taxon-name> (<tp:taxon-name><tp:taxon-name-part taxon-name-part-type="subclass">Teleostei</tp:taxon-name-part></tp:taxon-name>, <tp:taxon-name><tp:taxon-name-part taxon-name-part-type="order">Carangiformes</tp:taxon-name-part></tp:taxon-name>) species from southern Gulf of California</article-title><source>Zookeys</source><day>16</day><month>09</month><year>2024</year><volume>1212</volume><fpage>195</fpage><lpage>215</lpage><pub-id pub-id-type="doi">10.3897/zookeys.1212.118644</pub-id></mixed-citation></tp:treatment-meta><tp:nomenclature><label>﻿</label><tp:taxon-name>
              <object-id xmlns:xlink="http://www.w3.org/1999/xlink" content-type="arpha" xlink:type="simple">52A3EC65-45EF-569D-BA2C-08C067AE84BA</object-id>
              <tp:taxon-name-part taxon-name-part-type="genus" reg="Caranx">Caranx</tp:taxon-name-part>
              <tp:taxon-name-part taxon-name-part-type="species" reg="sexfasciatus">sexfasciatus</tp:taxon-name-part>
            </tp:taxon-name><tp:taxon-authority>Quoy &amp; Gaimard, 1825</tp:taxon-authority></tp:nomenclature><tp:treatment-sec sec-type="material" id="SECID0E62BG"><title>Material examined.</title><p>Four larvae in preflexion stages identified as <italic><tp:taxon-name><tp:taxon-name-part taxon-name-part-type="genus" reg="Caranx">C.</tp:taxon-name-part><tp:taxon-name-part taxon-name-part-type="species" reg="sexfasciatus">sexfasciatus</tp:taxon-name-part></tp:taxon-name></italic> ranging from 2.8 to 4 mm. Myomeres 25 (10 precaudal and 15 caudal), fin elements not possible to quantify (spines or rays). <italic><tp:taxon-name><tp:taxon-name-part taxon-name-part-type="genus" reg="Caranx">C.</tp:taxon-name-part><tp:taxon-name-part taxon-name-part-type="species" reg="sexfasciatus">sexfasciatus</tp:taxon-name-part></tp:taxon-name></italic> reported by <xref ref-type="bibr" rid="B36">Watson et al. (1996)</xref>: 10 precaudal vertebra and 15 caudal (25 total); number of fin spines and rays, dorsal VII-VIII + I, 19–22, and anal II + I, 14–17.</p></tp:treatment-sec><tp:treatment-sec sec-type="Preflexion larvae 2.8 mm total length" id="SECID0E63BG"><title>Preflexion larvae 2.8 mm total length.</title><p><bold>(Fig. <xref ref-type="fig" rid="F5">5A</xref>)</bold> Slender trunk, slightly deep head, supraoccipital crest with short base and without pigmentation, well-developed preopercular edge spines, mainly angle spine. <bold><italic>Pigmentation</italic></bold>: Scarce on almost entire body; present in mandibular angle; internal in upper margin of gut and some on swim bladder; no pigmentation ventrally; and few posteriors to cleithral symphysis. On trunk, several on dorsal edge between 11–17 myomeres and small pigments in lateral midline; and postanal to end of notochord.</p><fig id="F5" position="float" orientation="portrait"><object-id xmlns:xlink="http://www.w3.org/1999/xlink" content-type="doi" xlink:type="simple">10.3897/zookeys.1212.118644.figure5</object-id><object-id xmlns:xlink="http://www.w3.org/1999/xlink" content-type="arpha" xlink:type="simple">132980F3-D293-551B-A1DB-BDFC382FA6EA</object-id><label>Figure 5.</label><caption><p>First larval stages of <italic><tp:taxon-name><tp:taxon-name-part taxon-name-part-type="genus" reg="Caranx">Caranx</tp:taxon-name-part><tp:taxon-name-part taxon-name-part-type="species" reg="sexfasciatus">sexfasciatus</tp:taxon-name-part></tp:taxon-name></italic><bold>A</bold> preflexion, 2.8 mm <bold>B</bold> preflexion, 3.2 mm <bold>C</bold> preflexion, 3.5 mm total length.</p></caption><graphic xmlns:xlink="http://www.w3.org/1999/xlink" xlink:href="zookeys-1212-195_article-118644__-g005.jpg" position="float" orientation="portrait" xlink:type="simple" id="oo_1134973.jpg"><uri content-type="original_file" xlink:type="simple">https://binary.pensoft.net/fig/1134973</uri></graphic></fig></tp:treatment-sec><tp:treatment-sec sec-type="Preflexion larvae 3.2 mm" id="SECID0EN5BG"><title>Preflexion larvae 3.2 mm.</title><p><bold>(Fig. <xref ref-type="fig" rid="F5">5B</xref>)</bold> Deepest head, supraoccipital crest slightly higher, supraocular spine with pointed elevation. <bold><italic>Pigmentation</italic></bold>: On snout tip; mandibular angle; anterior to cleithral symphysis; ventrally over middle of gut; and lateral midline.</p></tp:treatment-sec><tp:treatment-sec sec-type="Preflexion larvae 3.5 mm" id="SECID0E45BG"><title>Preflexion larvae 3.5 mm.</title><p><bold>(Fig. <xref ref-type="fig" rid="F5">5C</xref>)</bold> Deeper head and trunk, with broad-based supraoccipital crest; and longer and thinner spines in preopercular margin. <bold><italic>Pigmentation</italic></bold>: Denser than in smaller sizes; supraoccipital crest not pigmented; on head, at forebrain and nape; marked in tip of jaws; over lower angle of jaw; and lower margin of preopercular spines and branchiostegal membrane; on trunk, internally over first seven myomeres and lateral midline.</p></tp:treatment-sec><tp:treatment-sec sec-type="description" id="SECID0EN6BG"><title>Main characters.</title><p>Less pigmented larvae compared with <italic><tp:taxon-name><tp:taxon-name-part taxon-name-part-type="genus" reg="Caranx">C.</tp:taxon-name-part><tp:taxon-name-part taxon-name-part-type="species" reg="caninus">caninus</tp:taxon-name-part></tp:taxon-name></italic> and <italic><tp:taxon-name><tp:taxon-name-part taxon-name-part-type="genus" reg="Caranx">C.</tp:taxon-name-part><tp:taxon-name-part taxon-name-part-type="species" reg="caballus">caballus</tp:taxon-name-part></tp:taxon-name></italic>. Dorsal series of pigments between 11–17 myomeres and in lateral midline. Scarce ventral pigmentation on gut and no pigmentation on supraoccipital crest, in all sizes.</p></tp:treatment-sec><ref-list><ref id="B36"><mixed-citation xmlns:xlink="http://www.w3.org/1999/xlink" xlink:type="simple"><person-group><name name-style="western"><surname>Watson</surname><given-names>W</given-names></name><name name-style="western"><surname>Charter</surname><given-names>SR</given-names></name><name name-style="western"><surname>Moser</surname><given-names>HG</given-names></name><name name-style="western"><surname>Ambrose</surname><given-names>DA</given-names></name><name name-style="western"><surname>Sandknop</surname><given-names>EM</given-names></name></person-group> (<year>1996</year>) <article-title><tp:taxon-name><tp:taxon-name-part taxon-name-part-type="family">Carangidae</tp:taxon-name-part></tp:taxon-name>: Jacks.</article-title> In: <person-group><name name-style="western"><surname>Moser</surname><given-names>HG</given-names></name></person-group> (<role>Ed.</role>) <issue-title>The early stages of fishes in the California Current region.</issue-title><source>California Cooperative Oceanic Fisheries Investigations. Atlas No. 33. La Jolla, California: Marine Life Research Program, Scripps Institution of Oceanography</source>, <fpage>914</fpage>–<lpage>953</lpage>.</mixed-citation></ref></ref-list></tp:taxon-treatment>
