# Supplementary material for: ﻿Molecular and morphological identification of larvae of Carangidae (Teleostei, Carangiformes) species from southern Gulf of California
Source: Zookeys. 2024 Sep 16;1212:195–215. doi: 10.3897/zookeys.1212.118644 (PMC11420543; doi:10.3897/zookeys.1212.118644)
Supplement: XML Treatment for Decapterus [file zookeys.1212.118644-treatment4.xml]

<!DOCTYPE tp:taxon-treatment
  PUBLIC "-//TaxonX//DTD Taxonomic Treatment Publishing DTD v0 20100105//EN" "tax-treatment-NSO.dtd">
<tp:taxon-treatment xmlns:tp="http://www.plazi.org/taxpub"><tp:treatment-meta><kwd-group><label>Taxon classification</label><kwd>
                <named-content content-type="kingdom">Animalia</named-content>
              </kwd><kwd>
                <named-content content-type="order">Perciformes</named-content>
              </kwd><kwd>
                <named-content content-type="family">Carangidae</named-content>
              </kwd></kwd-group><mixed-citation publication-type="journal"><person-group><name><surname>Silva-Segundo</surname><given-names>Claudia A.</given-names></name><name><surname>Funes-Rodríguez</surname><given-names>René</given-names></name><name><surname>Anaya-Godínez</surname><given-names>Eduardo</given-names></name><name><surname>Gómez-Gutiérrez</surname><given-names>Jaime</given-names></name></person-group><article-title>﻿Molecular and morphological identification of larvae of <tp:taxon-name><tp:taxon-name-part taxon-name-part-type="family">Carangidae</tp:taxon-name-part></tp:taxon-name> (<tp:taxon-name><tp:taxon-name-part taxon-name-part-type="subclass">Teleostei</tp:taxon-name-part></tp:taxon-name>, <tp:taxon-name><tp:taxon-name-part taxon-name-part-type="order">Carangiformes</tp:taxon-name-part></tp:taxon-name>) species from southern Gulf of California</article-title><source>Zookeys</source><day>16</day><month>09</month><year>2024</year><volume>1212</volume><fpage>195</fpage><lpage>215</lpage><pub-id pub-id-type="doi">10.3897/zookeys.1212.118644</pub-id></mixed-citation></tp:treatment-meta><tp:nomenclature><label>﻿Genus</label><tp:taxon-name>
              <object-id xmlns:xlink="http://www.w3.org/1999/xlink" content-type="arpha" xlink:type="simple">6EBA2787-1E57-56D0-8249-FF95EC0E0F76</object-id>
              <tp:taxon-name-part taxon-name-part-type="genus" reg="Decapterus">Decapterus</tp:taxon-name-part>
            </tp:taxon-name><tp:taxon-authority>Bleeker, 1851</tp:taxon-authority><tp:nomenclature-citation-list><tp:nomenclature-citation><tp:taxon-name>
                  <tp:taxon-name-part taxon-name-part-type="genus" reg="Decapterus">Decapterus</tp:taxon-name-part>
                  <tp:taxon-name-part taxon-name-part-type="species" reg="macarellus">macarellus</tp:taxon-name-part>
                </tp:taxon-name><comment>Cuvier, 1833</comment></tp:nomenclature-citation></tp:nomenclature-citation-list></tp:nomenclature><tp:treatment-sec sec-type="material" id="SECID0EXBAI"><title>Material examined.</title><p>Eleven larvae identified as <italic><tp:taxon-name><tp:taxon-name-part taxon-name-part-type="genus" reg="Decapterus">D.</tp:taxon-name-part><tp:taxon-name-part taxon-name-part-type="species" reg="macarellus">macarellus</tp:taxon-name-part></tp:taxon-name></italic>, 9 in preflexion (2.2–3.5 mm) and 2 in flexion (4.2–5.0 mm). Myomeres 24 (10 precaudal and 14 caudal). Dorsal and anal fin not developed. <italic><tp:taxon-name><tp:taxon-name-part taxon-name-part-type="genus" reg="Decapterus">D.</tp:taxon-name-part><tp:taxon-name-part taxon-name-part-type="species" reg="macarellus">macarellus</tp:taxon-name-part></tp:taxon-name></italic> larval meristic data reported in <xref ref-type="bibr" rid="B36">Watson et al. (1996)</xref>: 10 precaudal vertebrae and 14 caudal; number of fin spines and rays, dorsal VIII + I, 30–36+1, and anal II + I, 26–30+1.</p></tp:treatment-sec><tp:treatment-sec sec-type="Preflexion larvae 2.2 mm total length" id="SECID0EXCAI"><title>Preflexion larvae 2.2 mm total length.</title><p><bold>(Fig. <xref ref-type="fig" rid="F6">6A</xref>)</bold> Slender and elongated body, with short and thinner preopercular spines. <bold><italic>Pigmentation</italic></bold>: On jaws tip; cleithral symphysis; below pectoral fin; on trunk, parallel series on dorsal and upper gut margin; on lateral midline a single pigment; on caudal zone, a series from last two myomeres to end of notochord, in all forms; and one above notochord tip.</p><fig id="F6" position="float" orientation="portrait"><object-id xmlns:xlink="http://www.w3.org/1999/xlink" content-type="doi" xlink:type="simple">10.3897/zookeys.1212.118644.figure6</object-id><object-id xmlns:xlink="http://www.w3.org/1999/xlink" content-type="arpha" xlink:type="simple">16A0F76C-306B-5715-A35F-6865C80ECD3F</object-id><label>Figure 6.</label><caption><p>First larval stages of <italic><tp:taxon-name><tp:taxon-name-part taxon-name-part-type="genus" reg="Decapterus">Decapterus</tp:taxon-name-part><tp:taxon-name-part taxon-name-part-type="species" reg="macarellus">macarellus</tp:taxon-name-part></tp:taxon-name></italic><bold>A</bold> preflexion, 2.2 mm <bold>B</bold> preflexion, 2.7 mm <bold>C</bold> preflexion, 3.5 mm <bold>D</bold> flexion, 4.2 mm total length.</p></caption><graphic xmlns:xlink="http://www.w3.org/1999/xlink" xlink:href="zookeys-1212-195_article-118644__-g006.jpg" position="float" orientation="portrait" xlink:type="simple" id="oo_1134974.jpg"><uri content-type="original_file" xlink:type="simple">https://binary.pensoft.net/fig/1134974</uri></graphic></fig></tp:treatment-sec><tp:treatment-sec sec-type="Preflexion larvae 2.7–3.5 mm" id="SECID0EHEAI"><title>Preflexion larvae 2.7–3.5 mm.</title><p><bold>(Fig. <xref ref-type="fig" rid="F6">6B, C</xref>)</bold> Elongated and deeper body. <bold><italic>Pigmentation</italic></bold>: Pattern like the smallest (2.2 mm), unlike one pigment in mandibular angle, on head, in section anterior and posterior to cleithral symphysis, and lateral midline intensifies.</p></tp:treatment-sec><tp:treatment-sec sec-type="Flexion larvae 4.2 mm" id="SECID0EXEAI"><title>Flexion larvae 4.2 mm.</title><p><bold>(Fig. <xref ref-type="fig" rid="F6">6D</xref>)</bold> Noticeably deeper body, with thin spines on preopercular edge, and one elongated at angle; with broad supraoccipital crest at its base, with low height and irregular serrated profile. <bold><italic>Pigmentation</italic></bold>: Denser on head; some on lower jaw profile; a series marked in dorsal margin; streaks on dorsum and ventrum extended on each side of dorsal an anal fins base; and scattered in the lower lobe of caudal finfold.</p></tp:treatment-sec><tp:treatment-sec sec-type="description" id="SECID0EHFAI"><title>Main characters.</title><p>On trunk, parallel series of pigments marked on dorsal profile and on upper gut margin; and one pigment at lateral midline in small sizes; increased pigmentation with age.</p></tp:treatment-sec><ref-list><ref id="B36"><mixed-citation xmlns:xlink="http://www.w3.org/1999/xlink" xlink:type="simple"><person-group><name name-style="western"><surname>Watson</surname><given-names>W</given-names></name><name name-style="western"><surname>Charter</surname><given-names>SR</given-names></name><name name-style="western"><surname>Moser</surname><given-names>HG</given-names></name><name name-style="western"><surname>Ambrose</surname><given-names>DA</given-names></name><name name-style="western"><surname>Sandknop</surname><given-names>EM</given-names></name></person-group> (<year>1996</year>) <article-title><tp:taxon-name><tp:taxon-name-part taxon-name-part-type="family">Carangidae</tp:taxon-name-part></tp:taxon-name>: Jacks.</article-title> In: <person-group><name name-style="western"><surname>Moser</surname><given-names>HG</given-names></name></person-group> (<role>Ed.</role>) <issue-title>The early stages of fishes in the California Current region.</issue-title><source>California Cooperative Oceanic Fisheries Investigations. Atlas No. 33. La Jolla, California: Marine Life Research Program, Scripps Institution of Oceanography</source>, <fpage>914</fpage>–<lpage>953</lpage>.</mixed-citation></ref></ref-list></tp:taxon-treatment>
