# Supplementary material for: ﻿Molecular and morphological identification of larvae of Carangidae (Teleostei, Carangiformes) species from southern Gulf of California
Source: Zookeys. 2024 Sep 16;1212:195–215. doi: 10.3897/zookeys.1212.118644 (PMC11420543; doi:10.3897/zookeys.1212.118644)
Supplement: XML Treatment for Decapterus macrosoma [file zookeys.1212.118644-treatment5.xml]

<!DOCTYPE tp:taxon-treatment
  PUBLIC "-//TaxonX//DTD Taxonomic Treatment Publishing DTD v0 20100105//EN" "tax-treatment-NSO.dtd">
<tp:taxon-treatment xmlns:tp="http://www.plazi.org/taxpub"><tp:treatment-meta><kwd-group><label>Taxon classification</label><kwd>
                <named-content content-type="kingdom">Animalia</named-content>
              </kwd><kwd>
                <named-content content-type="order">Perciformes</named-content>
              </kwd><kwd>
                <named-content content-type="family">Carangidae</named-content>
              </kwd></kwd-group><mixed-citation publication-type="journal"><person-group><name><surname>Silva-Segundo</surname><given-names>Claudia A.</given-names></name><name><surname>Funes-Rodríguez</surname><given-names>René</given-names></name><name><surname>Anaya-Godínez</surname><given-names>Eduardo</given-names></name><name><surname>Gómez-Gutiérrez</surname><given-names>Jaime</given-names></name></person-group><article-title>﻿Molecular and morphological identification of larvae of <tp:taxon-name><tp:taxon-name-part taxon-name-part-type="family">Carangidae</tp:taxon-name-part></tp:taxon-name> (<tp:taxon-name><tp:taxon-name-part taxon-name-part-type="subclass">Teleostei</tp:taxon-name-part></tp:taxon-name>, <tp:taxon-name><tp:taxon-name-part taxon-name-part-type="order">Carangiformes</tp:taxon-name-part></tp:taxon-name>) species from southern Gulf of California</article-title><source>Zookeys</source><day>16</day><month>09</month><year>2024</year><volume>1212</volume><fpage>195</fpage><lpage>215</lpage><pub-id pub-id-type="doi">10.3897/zookeys.1212.118644</pub-id></mixed-citation></tp:treatment-meta><tp:nomenclature><label>﻿</label><tp:taxon-name>
              <object-id xmlns:xlink="http://www.w3.org/1999/xlink" content-type="arpha" xlink:type="simple">E48E7A3D-38E7-53FD-AA65-BEBCBFDA2036</object-id>
              <tp:taxon-name-part taxon-name-part-type="genus" reg="Decapterus">Decapterus</tp:taxon-name-part>
              <tp:taxon-name-part taxon-name-part-type="species" reg="macrosoma">macrosoma</tp:taxon-name-part>
            </tp:taxon-name><tp:taxon-authority>Bleeker, 1851</tp:taxon-authority></tp:nomenclature><tp:treatment-sec sec-type="material" id="SECID0EQGAI"><title>Material examined.</title><p>Eight larvae identified as <italic><tp:taxon-name><tp:taxon-name-part taxon-name-part-type="genus" reg="Decapterus">D.</tp:taxon-name-part><tp:taxon-name-part taxon-name-part-type="species" reg="macrosoma">macrosoma</tp:taxon-name-part></tp:taxon-name></italic>, 5 in preflexion, one in flexion, and 2 in postflexion stages (2.0–8.1 mm). Myomeres 24 (10 precaudal and 14 caudal). Fins not fully developed, but it was possible to count: VII + I, 29 elements in dorsal fin and II + 26 in anal fin. Meristic information reported in <xref ref-type="bibr" rid="B36">Watson et al. (1996)</xref>: number of fin spines and rays, dorsal VIII + I, 32–38+1, and anal II + I, 26–30+1; and 10 precaudal and 14 caudal vertebrae.</p></tp:treatment-sec><tp:treatment-sec sec-type="Preflexion larvae 2–2.9 mm total length" id="SECID0EFHAI"><title>Preflexion larvae 2–2.9 mm total length.</title><p><bold>(Fig. <xref ref-type="fig" rid="F7">7A, B</xref>)</bold> Slender and elongated bodies, slightly more robust in 2.9 mm; supracleithral crests with short base and lower height; with short preopercular spines and elongated one at angle. <bold><italic>Pigmentation</italic></bold>: On head just behind nape; chin; mandibular angle; above cleithral symphysis; at upper margin of opercular area; on gut and upper margin mainly over swim bladder and anterior margin of gut; on trunk, on upper margin between myomeres 7–9; postanal, just posterior to anus; three more on ventral margin of notochord tip.</p><fig id="F7" position="float" orientation="portrait"><object-id xmlns:xlink="http://www.w3.org/1999/xlink" content-type="doi" xlink:type="simple">10.3897/zookeys.1212.118644.figure7</object-id><object-id xmlns:xlink="http://www.w3.org/1999/xlink" content-type="arpha" xlink:type="simple">33259870-2A49-5DA6-A6A6-8EE52C8AFF29</object-id><label>Figure 7.</label><caption><p>First larval stages of <italic><tp:taxon-name><tp:taxon-name-part taxon-name-part-type="genus" reg="Decapterus">Decapterus</tp:taxon-name-part><tp:taxon-name-part taxon-name-part-type="species" reg="macrosoma">macrosoma</tp:taxon-name-part></tp:taxon-name></italic><bold>A</bold> preflexion, 2 mm <bold>B</bold> preflexion, 2.9 mm <bold>C</bold> flexion, 3.8 mm <bold>D</bold> postflexion, 8.1 mm total length.</p></caption><graphic xmlns:xlink="http://www.w3.org/1999/xlink" xlink:href="zookeys-1212-195_article-118644__-g007.jpg" position="float" orientation="portrait" xlink:type="simple" id="oo_1134975.jpg"><uri content-type="original_file" xlink:type="simple">https://binary.pensoft.net/fig/1134975</uri></graphic></fig></tp:treatment-sec><tp:treatment-sec sec-type="Flexion larvae 3.8 mm" id="SECID0EVIAI"><title>Flexion larvae 3.8 mm.</title><p><bold>(Fig. <xref ref-type="fig" rid="F7">7C</xref>)</bold> Slightly increase in body depth. Supraoccipital ridge base comparatively broad with slightly serrated margin, one pair of supracleithral spines, comparatively shorter preopercular spines than other species, robust base in angle. <bold><italic>Pigmentation</italic></bold>: On head, stronger over forebrain and nape and internally-placed posterior to eye; in lateral midline internal and contracted; on trunk, over dorsal and ventral margins; one at center of hypural plate.</p></tp:treatment-sec><tp:treatment-sec sec-type="Postflexion larvae 8.1 mm" id="SECID0EFJAI"><title>Postflexion larvae 8.1 mm.</title><p><bold>(Fig. <xref ref-type="fig" rid="F7">7D</xref>)</bold> Elongated and slightly deep bodies. Supraoccipital and supraocular crests and supracleithral spines reduced, preopercular spines larger and more robust. <bold><italic>Pigmentation</italic></bold>: concentrated on head, internal pigments behind eye; on jaws tips and its lower margin; up to mandibular angle and around cleithral symphysis; on anterior and upper margin of gut; on trunk, dorsal series extended to myomere 20; over lateral midline and anal fin base; three stellate melanophores in hypural plate.</p></tp:treatment-sec><tp:treatment-sec sec-type="description" id="SECID0EVJAI"><title>Main characters.</title><p>Pigmentation behind the nape; on upper margin between myomeres 7–9; ventrally, one postanal just before anus and three more on notochord tip (&lt; 3.8 mm). In postflexion stages, it extends in dorsal and ventrally margins, lateral line, and three stellate pigments in center of hypural plate.</p></tp:treatment-sec><ref-list><ref id="B36"><mixed-citation xmlns:xlink="http://www.w3.org/1999/xlink" xlink:type="simple"><person-group><name name-style="western"><surname>Watson</surname><given-names>W</given-names></name><name name-style="western"><surname>Charter</surname><given-names>SR</given-names></name><name name-style="western"><surname>Moser</surname><given-names>HG</given-names></name><name name-style="western"><surname>Ambrose</surname><given-names>DA</given-names></name><name name-style="western"><surname>Sandknop</surname><given-names>EM</given-names></name></person-group> (<year>1996</year>) <article-title><tp:taxon-name><tp:taxon-name-part taxon-name-part-type="family">Carangidae</tp:taxon-name-part></tp:taxon-name>: Jacks.</article-title> In: <person-group><name name-style="western"><surname>Moser</surname><given-names>HG</given-names></name></person-group> (<role>Ed.</role>) <issue-title>The early stages of fishes in the California Current region.</issue-title><source>California Cooperative Oceanic Fisheries Investigations. Atlas No. 33. La Jolla, California: Marine Life Research Program, Scripps Institution of Oceanography</source>, <fpage>914</fpage>–<lpage>953</lpage>.</mixed-citation></ref></ref-list></tp:taxon-treatment>
