# Supplementary material for: ﻿Molecular and morphological identification of larvae of Carangidae (Teleostei, Carangiformes) species from southern Gulf of California
Source: Zookeys. 2024 Sep 16;1212:195–215. doi: 10.3897/zookeys.1212.118644 (PMC11420543; doi:10.3897/zookeys.1212.118644)
Supplement: XML Treatment for Decapterus muroadsi [file zookeys.1212.118644-treatment6.xml]

<!DOCTYPE tp:taxon-treatment
  PUBLIC "-//TaxonX//DTD Taxonomic Treatment Publishing DTD v0 20100105//EN" "tax-treatment-NSO.dtd">
<tp:taxon-treatment xmlns:tp="http://www.plazi.org/taxpub"><tp:treatment-meta><kwd-group><label>Taxon classification</label><kwd>
                <named-content content-type="kingdom">Animalia</named-content>
              </kwd><kwd>
                <named-content content-type="order">Perciformes</named-content>
              </kwd><kwd>
                <named-content content-type="family">Carangidae</named-content>
              </kwd></kwd-group><mixed-citation publication-type="journal"><person-group><name><surname>Silva-Segundo</surname><given-names>Claudia A.</given-names></name><name><surname>Funes-Rodríguez</surname><given-names>René</given-names></name><name><surname>Anaya-Godínez</surname><given-names>Eduardo</given-names></name><name><surname>Gómez-Gutiérrez</surname><given-names>Jaime</given-names></name></person-group><article-title>﻿Molecular and morphological identification of larvae of <tp:taxon-name><tp:taxon-name-part taxon-name-part-type="family">Carangidae</tp:taxon-name-part></tp:taxon-name> (<tp:taxon-name><tp:taxon-name-part taxon-name-part-type="subclass">Teleostei</tp:taxon-name-part></tp:taxon-name>, <tp:taxon-name><tp:taxon-name-part taxon-name-part-type="order">Carangiformes</tp:taxon-name-part></tp:taxon-name>) species from southern Gulf of California</article-title><source>Zookeys</source><day>16</day><month>09</month><year>2024</year><volume>1212</volume><fpage>195</fpage><lpage>215</lpage><pub-id pub-id-type="doi">10.3897/zookeys.1212.118644</pub-id></mixed-citation></tp:treatment-meta><tp:nomenclature><label>﻿</label><tp:taxon-name>
              <object-id xmlns:xlink="http://www.w3.org/1999/xlink" content-type="arpha" xlink:type="simple">868C3866-941C-5E19-8F16-7ED3B7711D5F</object-id>
              <tp:taxon-name-part taxon-name-part-type="genus" reg="Decapterus">Decapterus</tp:taxon-name-part>
              <tp:taxon-name-part taxon-name-part-type="species" reg="muroadsi">muroadsi</tp:taxon-name-part>
            </tp:taxon-name><tp:taxon-authority>Temminck &amp; Schlegel, 1844</tp:taxon-authority></tp:nomenclature><tp:treatment-sec sec-type="material" id="SECID0E5KAI"><title>Material examined.</title><p>One larva in preflexion identified as <italic><tp:taxon-name><tp:taxon-name-part taxon-name-part-type="genus" reg="Decapterus">D.</tp:taxon-name-part><tp:taxon-name-part taxon-name-part-type="species" reg="muroadsi">muroadsi</tp:taxon-name-part></tp:taxon-name></italic>. Myomeres 24 (10 precaudal and 14 caudal). Fins development not observed. Meristic data for <italic><tp:taxon-name><tp:taxon-name-part taxon-name-part-type="genus" reg="Decapterus">D.</tp:taxon-name-part><tp:taxon-name-part taxon-name-part-type="species" reg="muroadsi">muroadsi</tp:taxon-name-part></tp:taxon-name></italic> larvae have been reported by <xref ref-type="bibr" rid="B36">Watson et al. (1996)</xref>: 10 precaudal vertebrae and 14 caudal (24 total); number of fin spines and rays, dorsal VII-VIII + I, 29–33+1, and anal II + I, 25–29+1.</p></tp:treatment-sec><tp:treatment-sec sec-type="Preflexion larvae 3.2 mm total length" id="SECID0E5LAI"><title>Preflexion larvae 3.2 mm total length.</title><p><bold>(Fig. <xref ref-type="fig" rid="F8">8</xref>)</bold> Elongated body, with short preopercular spines. <bold><italic>Pigmentation</italic></bold>: Heavier on dorsal and ventral margin than other species of <italic><tp:taxon-name><tp:taxon-name-part taxon-name-part-type="genus" reg="Decapterus">Decapterus</tp:taxon-name-part></tp:taxon-name></italic>; on head; in both jaws tips, mandibular angle and cleithral symphysis; upper margin of gut which merges with those of trunk; over gas bladder; and ventrally on gut and finfold near to anus; on trunk, in lateral midline (myomere 14); parallel from dorsal and ventrally profile; and around lower and upper lobes of caudal finfold.</p><fig id="F8" position="float" orientation="portrait"><object-id xmlns:xlink="http://www.w3.org/1999/xlink" content-type="doi" xlink:type="simple">10.3897/zookeys.1212.118644.figure8</object-id><object-id xmlns:xlink="http://www.w3.org/1999/xlink" content-type="arpha" xlink:type="simple">85CFFCF8-A3DD-5293-96C6-4E83C066B3D4</object-id><label>Figure 8.</label><caption><p>First larval stages identified of <italic><tp:taxon-name><tp:taxon-name-part taxon-name-part-type="genus" reg="Decapterus">Decapterus</tp:taxon-name-part><tp:taxon-name-part taxon-name-part-type="species" reg="muroadsi">muroadsi</tp:taxon-name-part></tp:taxon-name></italic>: preflexion, 3.2 mm total length.</p></caption><graphic xmlns:xlink="http://www.w3.org/1999/xlink" xlink:href="zookeys-1212-195_article-118644__-g008.jpg" position="float" orientation="portrait" xlink:type="simple" id="oo_1134976.jpg"><uri content-type="original_file" xlink:type="simple">https://binary.pensoft.net/fig/1134976</uri></graphic></fig></tp:treatment-sec><tp:treatment-sec sec-type="description" id="SECID0ENNAI"><title>Main characters.</title><p>Preflexion larvae more pigmented than other <italic><tp:taxon-name><tp:taxon-name-part taxon-name-part-type="genus" reg="Decapterus">Decapterus</tp:taxon-name-part></tp:taxon-name></italic> species, with line of pigments on dorsal and ventral margins along almost entire contour, ventrally pigmented in gut, and one anterior to anus over finfold.</p></tp:treatment-sec><ref-list><ref id="B36"><mixed-citation xmlns:xlink="http://www.w3.org/1999/xlink" xlink:type="simple"><person-group><name name-style="western"><surname>Watson</surname><given-names>W</given-names></name><name name-style="western"><surname>Charter</surname><given-names>SR</given-names></name><name name-style="western"><surname>Moser</surname><given-names>HG</given-names></name><name name-style="western"><surname>Ambrose</surname><given-names>DA</given-names></name><name name-style="western"><surname>Sandknop</surname><given-names>EM</given-names></name></person-group> (<year>1996</year>) <article-title><tp:taxon-name><tp:taxon-name-part taxon-name-part-type="family">Carangidae</tp:taxon-name-part></tp:taxon-name>: Jacks.</article-title> In: <person-group><name name-style="western"><surname>Moser</surname><given-names>HG</given-names></name></person-group> (<role>Ed.</role>) <issue-title>The early stages of fishes in the California Current region.</issue-title><source>California Cooperative Oceanic Fisheries Investigations. Atlas No. 33. La Jolla, California: Marine Life Research Program, Scripps Institution of Oceanography</source>, <fpage>914</fpage>–<lpage>953</lpage>.</mixed-citation></ref></ref-list></tp:taxon-treatment>
